# Supplementary material for: Increased Isolation Frequency of Toxigenic Vibrio cholerae O1 from Environmental Monitoring Sites in Haiti
Source: PLoS One. 2015 Apr 8;10(4):e0124098. doi: 10.1371/journal.pone.0124098 (PMC4390201; doi:10.1371/journal.pone.0124098)
Supplement: S1 Dataset — (XLSX) [file pone.0124098.s002.xlsx]

## Sheet: data meaning
	variable
	date	date of sampling period
	week	week of sampling beginning in March 31, 2012 (week 1)
	cases	weekly cases of cholera reported by MSPP and collected by PAHO
	rainfall	rainfall during that week in mm/week
	O1	isolation frequency of toxigenic Vibrio cholerae O1
	nonO1	isolation frequency of non-toxigenic Vibrio cholerae O1
	temp	average water temperature in Celsius by month

## Sheet: raw data for Fig2.tif
date	week	cases	rainfall	O1	nonO1	temp
2013-03-31	1	104	3.003	.	.	.
2013-04-07	2	83	31.657	.	.	.
2013-04-14	3	75	52.428	.	.	.
2013-04-21	4	2	26.984	.	.	.
2013-04-28	5	97	35.871	0	5	28.7
2013-05-05	6	585	46.054	.	.	.
2013-05-12	7	0	20.693	.	.	.
2013-05-19	8	768	78.567	.	.	.
2013-05-26	9	113	18.124	0	8	29.8
2013-06-02	10	565	7.982	.	.	.
2013-06-09	11	1015	19.033	.	.	.
2013-06-16	12	314	25.647	.	.	.
2013-06-23	13	1084	48.157	3	11	30.3
2013-06-30	14	1135	14.195	.	.	.
2013-07-07	15	431	34.1	.	.	.
2013-07-14	16	428	46.59	.	.	.
2013-07-21	17	302	18.364	.	.	.
2013-07-28	18	369	14.481	3	9	29.4
2013-08-04	19	379	62.01	.	.	.
2013-08-11	20	272	19.859	.	.	.
2013-08-18	21	367	49.073	.	.	.
2013-08-25	22	617	49.827	1	9	30.1
2013-09-01	23	88	44.84	.	.	.
2013-09-08	24	485	37.483	.	.	.
2013-09-15	25	764	83.681	.	.	.
2013-09-22	26	682	59.095	4	9	31.3
2013-09-29	27	244	53.026	.	.	.
2013-10-06	28	271	53.95	.	.	.
2013-10-13	29	220	13.372	.	.	.
2013-10-20	30	150	8.567	.	.	.
2013-10-27	31	197	18.234	4	8	29.1
2013-11-03	32	33	29.132	.	.	.
2013-11-10	33	578	0.319	.	.	.
2013-11-17	34	1214	2.237	.	.	.
2013-11-24	35	690	2.78	2	6	28.9
2013-12-01	36	36	9.678	.	.	.
2013-12-08	37	216	5.978	.	.	.
2013-12-15	38	63	11.082	.	.	.
2013-12-22	39	388	1.693	.	.	.
2013-12-29	40	34	4.028	0	7	27.9
2014-01-05	41	63	2.403	.	.	.
2014-01-12	42	101	6.52	.	.	.
2014-01-19	43	43	3.388	.	.	.
2014-01-26	44	33	9.915	0	6	26.9
2014-02-02	45	71	13.154	.	.	.
2014-02-09	46	256	5.441	.	.	.
2014-02-16	47	57	37.445	.	.	.
2014-02-23	48	44	6.091	0	6	28
2014-03-02	49	37	14.383	.	.	.
2014-03-09	50	24	10.465	.	.	.
2014-03-16	51	53	4.316	.	.	.
2014-03-23	52	26	12.828	0	6	27.7
